# Supplementary material for: Superwetting Stainless Steel Mesh Used for Both Immiscible Oil/Water and Surfactant-Stabilized Emulsion Separation
Source: Membranes (Basel). 2023 Sep 24;13(10):808. doi: 10.3390/membranes13100808 (PMC10608510; doi:10.3390/membranes13100808)
Supplement: Supplementary file 1 [file membranes-13-00808-s001.zip]

Archive with 2 entries (2 files):
- membranes-2571694-supplementary.pdf
- Videos.pptx
